# Supplementary material for: Experimental Pain Sensitivity and Parental Pain Catastrophizing
Source: Children (Basel). 2024 Dec 17;11(12):1528. doi: 10.3390/children11121528 (PMC11726965; doi:10.3390/children11121528)
Supplement: Supplementary file 1 [file children-11-01528-s001.zip]

Archive with 1 entries (1 files):
- children-3342164-supplementary.pdf
